# Supplementary material for: Effects of the Interface Properties on the Performance of UV-C Photoresistors: Gallium Oxide as Case Study
Source: Sensors (Basel). 2025 Jan 9;25(2):345. doi: 10.3390/s25020345 (PMC11769345; doi:10.3390/s25020345)
Supplement: Supplementary file 1 [file sensors-25-00345-s001.zip]

Archive with 1 entries (1 files):
- sensors-3341079-supplementary.pdf
